# Supplementary material for: Dietary Betaine Supplementation Enhances Colonic Barrier Function through the Nrf2/Keap1 and TLR4-NF-κB/MAPK Signaling Pathways and Alters Colonic Microbiota in Bama Mini-Pigs
Source: Antioxidants (Basel). 2023 Oct 29;12(11):1926. doi: 10.3390/antiox12111926 (PMC10669150; doi:10.3390/antiox12111926)
Supplement: Supplementary file 1 [file antioxidants-12-01926-s001.zip]

Archive with 1 entries (1 files):
- antioxidants-2626656-supplementary.pdf
